# Supplementary material for: VVX001 Induces preS-Specific Antibodies Reacting to Common HBV Genotypes in Hepatitis B Virus (HBV) Carrier Mice
Source: Vaccines (Basel). 2025 Aug 12;13(8):854. doi: 10.3390/vaccines13080854 (PMC12390538; doi:10.3390/vaccines13080854)
Supplement: Supplementary file 1 [file vaccines-13-00854-s001.zip]

Archive with 1 entries (1 files):
- vaccines-3672277-supplementary.pdf
